# Supplementary material for: Lack of Glutamate Receptor Subunit Expression Changes in Hippocampal Dentate Gyrus after Experimental Traumatic Brain Injury in a Rodent Model of Depression
Source: Int J Mol Sci. 2021 Jul 28;22(15):8086. doi: 10.3390/ijms22158086 (PMC8347641; doi:10.3390/ijms22158086)
Supplement: Supplementary file 1 [file ijms-22-08086-s001.zip]

Archive with 1 entries (1 files):
- ijms-1287245-supplementary.pdf
